# Supplementary material for: TLR3 and GLUL orchestrate inflammatory and homeostatic imbalance in osteoarthritis
Source: Front Immunol. 2026 Jan 23;16:1650375. doi: 10.3389/fimmu.2025.1650375 (PMC12875911; doi:10.3389/fimmu.2025.1650375)
Supplement: Supplementary file 5 [file DataSheet1.zip]

Archive with 40 entries (36 files):
- ╦∙╙╨╘¡╩╝╩2╛▌/╢»╬∩WB╘¡╩╝╩2╛▌/
- ╦∙╙╨╘¡╩╝╩2╛▌/╧╕░√WB╘¡╩╝╩2╛▌/
- ╦∙╙╨╘¡╩╝╩2╛▌/╨╨╬¬╤o╘¡╩╝╩2╛▌/
- ╦∙╙╨╘¡╩╝╩2╛▌/╧╕░√WB╘¡╩╝╩2╛▌/▒╚╓╡/
- ╦∙╙╨╘¡╩╝╩2╛▌/╢»╬∩WB╘¡╩╝╩2╛▌/COXII.txt
- ╦∙╙╨╘¡╩╝╩2╛▌/╢»╬∩WB╘¡╩╝╩2╛▌/GLUL.txt
- ╦∙╙╨╘¡╩╝╩2╛▌/╢»╬∩WB╘¡╩╝╩2╛▌/IL-10.txt
- ╦∙╙╨╘¡╩╝╩2╛▌/╢»╬∩WB╘¡╩╝╩2╛▌/IL-1a┬.txt
- ╦∙╙╨╘¡╩╝╩2╛▌/╢»╬∩WB╘¡╩╝╩2╛▌/MMP13.txt
- ╦∙╙╨╘¡╩╝╩2╛▌/╢»╬∩WB╘¡╩╝╩2╛▌/MMP3.txt
- ╦∙╙╨╘¡╩╝╩2╛▌/╢»╬∩WB╘¡╩╝╩2╛▌/TLR3.txt
- ╦∙╙╨╘¡╩╝╩2╛▌/╢»╬∩WB╘¡╩╝╩2╛▌/TNF-a┴.txt
- ╦∙╙╨╘¡╩╝╩2╛▌/╧╕░√WB╘¡╩╝╩2╛▌/▒╚╓╡/Figure S1-TLR3.txt
- ╦∙╙╨╘¡╩╝╩2╛▌/╧╕░√WB╘¡╩╝╩2╛▌/▒╚╓╡/Figure6-IL10.txt
- ╦∙╙╨╘¡╩╝╩2╛▌/╧╕░√WB╘¡╩╝╩2╛▌/▒╚╓╡/Figure6-IL1a┬.txt
- ╦∙╙╨╘¡╩╝╩2╛▌/╧╕░√WB╘¡╩╝╩2╛▌/▒╚╓╡/Figure6-TLR3.txt
- ╦∙╙╨╘¡╩╝╩2╛▌/╧╕░√WB╘¡╩╝╩2╛▌/▒╚╓╡/Figure6-TNFa.txt
- ╦∙╙╨╘¡╩╝╩2╛▌/╧╕░√WB╘¡╩╝╩2╛▌/▒╚╓╡/Figure7-GLUL.txt
- ╦∙╙╨╘¡╩╝╩2╛▌/╧╕░√WB╘¡╩╝╩2╛▌/▒╚╓╡/Figure7-IL10.txt
- ╦∙╙╨╘¡╩╝╩2╛▌/╧╕░√WB╘¡╩╝╩2╛▌/▒╚╓╡/Figure7-IL1a┬.txt
- ╦∙╙╨╘¡╩╝╩2╛▌/╧╕░√WB╘¡╩╝╩2╛▌/▒╚╓╡/Figure7-TNFa.txt
- ╦∙╙╨╘¡╩╝╩2╛▌/╧╕░√WB╘¡╩╝╩2╛▌/▒╚╓╡/FigureS1-IL10.txt
- ╦∙╙╨╘¡╩╝╩2╛▌/╧╕░√WB╘¡╩╝╩2╛▌/▒╚╓╡/FigureS1-IL1a┬.txt
- ╦∙╙╨╘¡╩╝╩2╛▌/╧╕░√WB╘¡╩╝╩2╛▌/▒╚╓╡/FigureS1-TNFa.txt
- ╦∙╙╨╘¡╩╝╩2╛▌/╧╕░√WB╘¡╩╝╩2╛▌/▒╚╓╡/FigureS2-IL10.txt
- ╦∙╙╨╘¡╩╝╩2╛▌/╧╕░√WB╘¡╩╝╩2╛▌/▒╚╓╡/FigureS2-TNFa.txt
- ╦∙╙╨╘¡╩╝╩2╛▌/╧╕░√WB╘¡╩╝╩2╛▌/▒╚╓╡/FigureS3-GLUL.txt
- ╦∙╙╨╘¡╩╝╩2╛▌/╧╕░√WB╘¡╩╝╩2╛▌/▒╚╓╡/FigureS3-IL10.txt
- ╦∙╙╨╘¡╩╝╩2╛▌/╧╕░√WB╘¡╩╝╩2╛▌/▒╚╓╡/FigureS3-IL1a┬.txt
- ╦∙╙╨╘¡╩╝╩2╛▌/╧╕░√WB╘¡╩╝╩2╛▌/▒╚╓╡/FigureS3-TNFa┴.txt
- ╦∙╙╨╘¡╩╝╩2╛▌/╧╕░√WB╘¡╩╝╩2╛▌/▒╚╓╡/FigureS4-GLUL.txt
- ╦∙╙╨╘¡╩╝╩2╛▌/╧╕░√WB╘¡╩╝╩2╛▌/▒╚╓╡/FigureS4-IL10.txt
- ╦∙╙╨╘¡╩╝╩2╛▌/╧╕░√WB╘¡╩╝╩2╛▌/▒╚╓╡/FigureS4-IL1a┬.txt
- ╦∙╙╨╘¡╩╝╩2╛▌/╧╕░√WB╘¡╩╝╩2╛▌/▒╚╓╡/FigureS4-TNFa┴.txt
- ╦∙╙╨╘¡╩╝╩2╛▌/╧╕░√WB╘¡╩╝╩2╛▌/▒╚╓╡/GLUL-TLR3.txt
- ╦∙╙╨╘¡╩╝╩2╛▌/╧╕░√WB╘¡╩╝╩2╛▌/▒╚╓╡/shTLR3-GLUL.txt
- ╦∙╙╨╘¡╩╝╩2╛▌/╨╨╬¬╤o╘¡╩╝╩2╛▌/Rat knee joint ROM.txt
- ╦∙╙╨╘¡╩╝╩2╛▌/╨╨╬¬╤o╘¡╩╝╩2╛▌/Rat leg circumference.txt
- ╦∙╙╨╘¡╩╝╩2╛▌/╨╨╬¬╤o╘¡╩╝╩2╛▌/Rat step frequency.txt
- ╦∙╙╨╘¡╩╝╩2╛▌/╨╨╬¬╤o╘¡╩╝╩2╛▌/Rat stride length.txt
