# Supplementary material for: TLR3 and GLUL orchestrate inflammatory and homeostatic imbalance in osteoarthritis
Source: Front Immunol. 2026 Jan 23;16:1650375. doi: 10.3389/fimmu.2025.1650375 (PMC12875911; doi:10.3389/fimmu.2025.1650375)
Supplement: Supplementary file 5 [file DataSheet1.zip › ╦∙╙╨╘¡╩╝╩2╛▌/╢»╬∩WB╘¡╩╝╩2╛▌/MMP13.txt]

Ctr	OA	TLR3i	PRP
1.002	2.1883	0.7014	1.7205
1.001	1.989	0.507	1.764
0.999	1.9647	1.4097	1.7316
