# Supplementary material for: TLR3 and GLUL orchestrate inflammatory and homeostatic imbalance in osteoarthritis
Source: Front Immunol. 2026 Jan 23;16:1650375. doi: 10.3389/fimmu.2025.1650375 (PMC12875911; doi:10.3389/fimmu.2025.1650375)
Supplement: Supplementary file 5 [file DataSheet1.zip › ╦∙╙╨╘¡╩╝╩2╛▌/╢»╬∩WB╘¡╩╝╩2╛▌/MMP3.txt]

Ctr	OA	TLR3i	PRP
0.9996	1.9656	0.3612	1.5708
1.0005	2.291	0.5945
0.9996	2.2848	0.5117	1.2138
