# Supplementary material for: TLR3 and GLUL orchestrate inflammatory and homeostatic imbalance in osteoarthritis
Source: Front Immunol. 2026 Jan 23;16:1650375. doi: 10.3389/fimmu.2025.1650375 (PMC12875911; doi:10.3389/fimmu.2025.1650375)
Supplement: Supplementary file 5 [file DataSheet1.zip › ╦∙╙╨╘¡╩╝╩2╛▌/╢»╬∩WB╘¡╩╝╩2╛▌/TLR3.txt]

Ctr	OA	TLR3i	PRP
0.99978	2.49068	0.45604	1.43828
0.977	2.26664	0.44942	1.81722
1.0005	2	0.5865	1.796
