# Supplementary material for: TLR3 and GLUL orchestrate inflammatory and homeostatic imbalance in osteoarthritis
Source: Front Immunol. 2026 Jan 23;16:1650375. doi: 10.3389/fimmu.2025.1650375 (PMC12875911; doi:10.3389/fimmu.2025.1650375)
Supplement: Supplementary file 5 [file DataSheet1.zip › ╦∙╙╨╘¡╩╝╩2╛▌/╢»╬∩WB╘¡╩╝╩2╛▌/TNF-a┴.txt]

Ctr	OA	TLR3i	PRP
1.05	1.96	0.41	1.52
0.99996	1.84096	0.33332	1.4743
1.07	2.49	0.28	1.31
