# Supplementary material for: TLR3 and GLUL orchestrate inflammatory and homeostatic imbalance in osteoarthritis
Source: Front Immunol. 2026 Jan 23;16:1650375. doi: 10.3389/fimmu.2025.1650375 (PMC12875911; doi:10.3389/fimmu.2025.1650375)
Supplement: Supplementary file 5 [file DataSheet1.zip › ╦∙╙╨╘¡╩╝╩2╛▌/╧╕░√WB╘¡╩╝╩2╛▌/▒╚╓╡/Figure S1-TLR3.txt]

CTR	IL-1β	IL-1β+scr	IL-1β+sh1	IL-1β+sh2	IL-1β+sh3
0.908805	2.550901	1.17954	0.692633	0.410122	0.591368
1.104301	2.495948	1.157079	0.677786	0.404376	0.60309
0.986893	2.499653	1.276407	0.696697	0.444719	0.540994
