# Supplementary material for: TLR3 and GLUL orchestrate inflammatory and homeostatic imbalance in osteoarthritis
Source: Front Immunol. 2026 Jan 23;16:1650375. doi: 10.3389/fimmu.2025.1650375 (PMC12875911; doi:10.3389/fimmu.2025.1650375)
Supplement: Supplementary file 5 [file DataSheet1.zip › ╦∙╙╨╘¡╩╝╩2╛▌/╧╕░√WB╘¡╩╝╩2╛▌/▒╚╓╡/Figure6-IL10.txt]

CTR	IL-1β	IL-1β+scr	IL-1β+shTLR3
1.078753	0.57463	0.475424	0.671978
1.021471	0.61154	0.481316	0.73216234
1.077335	0.56526	0.483054	0.63969991
