# Supplementary material for: TLR3 and GLUL orchestrate inflammatory and homeostatic imbalance in osteoarthritis
Source: Front Immunol. 2026 Jan 23;16:1650375. doi: 10.3389/fimmu.2025.1650375 (PMC12875911; doi:10.3389/fimmu.2025.1650375)
Supplement: Supplementary file 5 [file DataSheet1.zip › ╦∙╙╨╘¡╩╝╩2╛▌/╧╕░√WB╘¡╩╝╩2╛▌/▒╚╓╡/Figure6-IL1a┬.txt]

CTR	IL-1β	IL-1β+scr	IL-1β+shTLR3
0.988677	2.107347	2.167585	1.65216059
1.014988	2.162428	2.249486	1.7115025
0.996335	2.078677	2.238681	1.71547005
