# Supplementary material for: TLR3 and GLUL orchestrate inflammatory and homeostatic imbalance in osteoarthritis
Source: Front Immunol. 2026 Jan 23;16:1650375. doi: 10.3389/fimmu.2025.1650375 (PMC12875911; doi:10.3389/fimmu.2025.1650375)
Supplement: Supplementary file 5 [file DataSheet1.zip › ╦∙╙╨╘¡╩╝╩2╛▌/╧╕░√WB╘¡╩╝╩2╛▌/▒╚╓╡/Figure6-TLR3.txt]

CTR	IL-1β	IL-1β+scr	IL-1β+sh1	IL-1β+sh2	IL-1β+sh3
1.163307	5.732059	3.027756	3.671286	2.830511	2.047153
0.870252	6.111619	2.937231	3.917172	2.719033	2.023642
0.96644	6.051837	3.142981	3.877884	2.969598	2.31193
