# Supplementary material for: TLR3 and GLUL orchestrate inflammatory and homeostatic imbalance in osteoarthritis
Source: Front Immunol. 2026 Jan 23;16:1650375. doi: 10.3389/fimmu.2025.1650375 (PMC12875911; doi:10.3389/fimmu.2025.1650375)
Supplement: Supplementary file 5 [file DataSheet1.zip › ╦∙╙╨╘¡╩╝╩2╛▌/╧╕░√WB╘¡╩╝╩2╛▌/▒╚╓╡/Figure6-TNFa.txt]

CTR	IL-1β	IL-1β+scr	IL-1β+shTLR3
0.988705	1.264892	1.462911	0.51575223
1.022429	1.263615	1.455711	0.54132864
0.988866	1.316435	1.483678	0.51033045
