# Supplementary material for: TLR3 and GLUL orchestrate inflammatory and homeostatic imbalance in osteoarthritis
Source: Front Immunol. 2026 Jan 23;16:1650375. doi: 10.3389/fimmu.2025.1650375 (PMC12875911; doi:10.3389/fimmu.2025.1650375)
Supplement: Supplementary file 5 [file DataSheet1.zip › ╦∙╙╨╘¡╩╝╩2╛▌/╧╕░√WB╘¡╩╝╩2╛▌/▒╚╓╡/Figure7-GLUL.txt]

CTR	IL-1β	IL-1β+scr	IL-1β+GLUL
1.009765	1.041729	1.030004	1.669036
1.03851	1.061612	1.036686	1.665587
0.951726	1.017993	1.003817	1.659722
