# Supplementary material for: TLR3 and GLUL orchestrate inflammatory and homeostatic imbalance in osteoarthritis
Source: Front Immunol. 2026 Jan 23;16:1650375. doi: 10.3389/fimmu.2025.1650375 (PMC12875911; doi:10.3389/fimmu.2025.1650375)
Supplement: Supplementary file 5 [file DataSheet1.zip › ╦∙╙╨╘¡╩╝╩2╛▌/╧╕░√WB╘¡╩╝╩2╛▌/▒╚╓╡/Figure7-IL10.txt]

CTR	IL-1β	IL-1β+scr	IL-1β+GLUL
0.998078	0.56438	0.500609	0.805489
1.014761	0.567413	0.520357	0.829626
0.987161	0.595913	0.555922	0.875689
