# Supplementary material for: TLR3 and GLUL orchestrate inflammatory and homeostatic imbalance in osteoarthritis
Source: Front Immunol. 2026 Jan 23;16:1650375. doi: 10.3389/fimmu.2025.1650375 (PMC12875911; doi:10.3389/fimmu.2025.1650375)
Supplement: Supplementary file 5 [file DataSheet1.zip › ╦∙╙╨╘¡╩╝╩2╛▌/╧╕░√WB╘¡╩╝╩2╛▌/▒╚╓╡/Figure7-IL1a┬.txt]

CTR	IL-1β	IL-1β+scr	IL-1β+GLUL
0.996764	2.778786	2.774109	1.14645
1.003236	2.848407	2.779545	1.041834
1.03591	2.882408	2.949454	1.046731
