# Supplementary material for: TLR3 and GLUL orchestrate inflammatory and homeostatic imbalance in osteoarthritis
Source: Front Immunol. 2026 Jan 23;16:1650375. doi: 10.3389/fimmu.2025.1650375 (PMC12875911; doi:10.3389/fimmu.2025.1650375)
Supplement: Supplementary file 5 [file DataSheet1.zip › ╦∙╙╨╘¡╩╝╩2╛▌/╧╕░√WB╘¡╩╝╩2╛▌/▒╚╓╡/Figure7-TNFa.txt]

CTR	IL-1β	IL-1β+scr	IL-1β+GLUL
0.979112	1.20634	1.031904	0.726269
0.995653	1.20958	1.06342	0.729481
1.025234	1.248638	1.057985	0.749551
