# Supplementary material for: TLR3 and GLUL orchestrate inflammatory and homeostatic imbalance in osteoarthritis
Source: Front Immunol. 2026 Jan 23;16:1650375. doi: 10.3389/fimmu.2025.1650375 (PMC12875911; doi:10.3389/fimmu.2025.1650375)
Supplement: Supplementary file 5 [file DataSheet1.zip › ╦∙╙╨╘¡╩╝╩2╛▌/╧╕░√WB╘¡╩╝╩2╛▌/▒╚╓╡/FigureS1-IL10.txt]

CTR	IL-1β	IL-1β+scr	IL-1β+shTLR3
0.992721	0.400323	0.414227	0.772499
1.009001	0.409407	0.396097	0.790174
0.998278	0.415045	0.411322	0.770956
