# Supplementary material for: TLR3 and GLUL orchestrate inflammatory and homeostatic imbalance in osteoarthritis
Source: Front Immunol. 2026 Jan 23;16:1650375. doi: 10.3389/fimmu.2025.1650375 (PMC12875911; doi:10.3389/fimmu.2025.1650375)
Supplement: Supplementary file 5 [file DataSheet1.zip › ╦∙╙╨╘¡╩╝╩2╛▌/╧╕░√WB╘¡╩╝╩2╛▌/▒╚╓╡/FigureS1-IL1a┬.txt]

CTR	IL-1β	IL-1β+scr	IL-1β+shTLR3
0.985413	2.11911	2.761485	1.957863
1.010793	2.116813	2.68289	2.013343
1.003793	2.171035	2.722046	1.75677
