# Supplementary material for: TLR3 and GLUL orchestrate inflammatory and homeostatic imbalance in osteoarthritis
Source: Front Immunol. 2026 Jan 23;16:1650375. doi: 10.3389/fimmu.2025.1650375 (PMC12875911; doi:10.3389/fimmu.2025.1650375)
Supplement: Supplementary file 5 [file DataSheet1.zip › ╦∙╙╨╘¡╩╝╩2╛▌/╧╕░√WB╘¡╩╝╩2╛▌/▒╚╓╡/FigureS1-TNFa.txt]

CTR	IL-1β	IL-1β+scr	IL-1β+shTLR3
1.164154	1.633814	1.103981	0.736477
0.840106	2.030194	1.114873	0.635084
0.995739	1.734935	1.136887	0.619726
