# Supplementary material for: TLR3 and GLUL orchestrate inflammatory and homeostatic imbalance in osteoarthritis
Source: Front Immunol. 2026 Jan 23;16:1650375. doi: 10.3389/fimmu.2025.1650375 (PMC12875911; doi:10.3389/fimmu.2025.1650375)
Supplement: Supplementary file 5 [file DataSheet1.zip › ╦∙╙╨╘¡╩╝╩2╛▌/╧╕░√WB╘¡╩╝╩2╛▌/▒╚╓╡/FigureS2-IL10.txt]

CTR	IL-1β	IL-1β+scr	IL-1β+shTLR3
0.997931	0.514993	0.441991	0.786161
0.996213	0.585674	0.487972	0.808839
1.005856	0.547554	0.485002	0.813474
