# Supplementary material for: TLR3 and GLUL orchestrate inflammatory and homeostatic imbalance in osteoarthritis
Source: Front Immunol. 2026 Jan 23;16:1650375. doi: 10.3389/fimmu.2025.1650375 (PMC12875911; doi:10.3389/fimmu.2025.1650375)
Supplement: Supplementary file 5 [file DataSheet1.zip › ╦∙╙╨╘¡╩╝╩2╛▌/╧╕░√WB╘¡╩╝╩2╛▌/▒╚╓╡/FigureS2-TNFa.txt]

CTR	IL-1β	IL-1β+scr	IL-1β+shTLR3
0.997753	2.130673	2.339298	1.54483
1.019341	2.120491	2.38691	1.493776
0.982906	2.15041	2.416	1.443614
