# Supplementary material for: TLR3 and GLUL orchestrate inflammatory and homeostatic imbalance in osteoarthritis
Source: Front Immunol. 2026 Jan 23;16:1650375. doi: 10.3389/fimmu.2025.1650375 (PMC12875911; doi:10.3389/fimmu.2025.1650375)
Supplement: Supplementary file 5 [file DataSheet1.zip › ╦∙╙╨╘¡╩╝╩2╛▌/╧╕░√WB╘¡╩╝╩2╛▌/▒╚╓╡/FigureS3-GLUL.txt]

CTR	IL-1β	IL-1β+scr	IL-1β+GLUL
0.991337	0.875952	0.970141	1.492707
0.999384	0.903077	0.959071	1.485449
1.009278	0.86999	0.959853	1.498429
