# Supplementary material for: TLR3 and GLUL orchestrate inflammatory and homeostatic imbalance in osteoarthritis
Source: Front Immunol. 2026 Jan 23;16:1650375. doi: 10.3389/fimmu.2025.1650375 (PMC12875911; doi:10.3389/fimmu.2025.1650375)
Supplement: Supplementary file 5 [file DataSheet1.zip › ╦∙╙╨╘¡╩╝╩2╛▌/╧╕░√WB╘¡╩╝╩2╛▌/▒╚╓╡/FigureS3-IL10.txt]

CTR	IL-1β	IL-1β+scr	IL-1β+GLUL
1.032622	0.656561	0.486622	0.739461
0.934743	0.572555	0.532628	0.851369
1.032635	0.626873	0.530178	0.731328
