# Supplementary material for: TLR3 and GLUL orchestrate inflammatory and homeostatic imbalance in osteoarthritis
Source: Front Immunol. 2026 Jan 23;16:1650375. doi: 10.3389/fimmu.2025.1650375 (PMC12875911; doi:10.3389/fimmu.2025.1650375)
Supplement: Supplementary file 5 [file DataSheet1.zip › ╦∙╙╨╘¡╩╝╩2╛▌/╧╕░√WB╘¡╩╝╩2╛▌/▒╚╓╡/FigureS3-IL1a┬.txt]

CTR	IL-1β	IL-1β+scr	IL-1β+GLUL
1.020628	2.933013	3.86702	2.721085
0.979372	2.954831	3.852222	2.614797
0.981656	2.977928	3.848125	2.577021
