# Supplementary material for: TLR3 and GLUL orchestrate inflammatory and homeostatic imbalance in osteoarthritis
Source: Front Immunol. 2026 Jan 23;16:1650375. doi: 10.3389/fimmu.2025.1650375 (PMC12875911; doi:10.3389/fimmu.2025.1650375)
Supplement: Supplementary file 5 [file DataSheet1.zip › ╦∙╙╨╘¡╩╝╩2╛▌/╧╕░√WB╘¡╩╝╩2╛▌/▒╚╓╡/FigureS3-TNFa┴.txt]

CTR	IL-1β	IL-1β+scr	IL-1β+GLUL
1.031949	2.378146	3.5757	2.803602
0.928218	2.340622	3.639093	2.866739
1.039833	2.498346	3.599852	2.775187
