# Supplementary material for: TLR3 and GLUL orchestrate inflammatory and homeostatic imbalance in osteoarthritis
Source: Front Immunol. 2026 Jan 23;16:1650375. doi: 10.3389/fimmu.2025.1650375 (PMC12875911; doi:10.3389/fimmu.2025.1650375)
Supplement: Supplementary file 5 [file DataSheet1.zip › ╦∙╙╨╘¡╩╝╩2╛▌/╧╕░√WB╘¡╩╝╩2╛▌/▒╚╓╡/FigureS4-GLUL.txt]

CTR	IL-1β	IL-1β+scr	IL-1β+GLUL
1.006033	0.750378	0.817216	1.486522
0.989723	0.732534	0.791342	1.503379
1.004243	0.750877	0.814111	1.487051
