# Supplementary material for: TLR3 and GLUL orchestrate inflammatory and homeostatic imbalance in osteoarthritis
Source: Front Immunol. 2026 Jan 23;16:1650375. doi: 10.3389/fimmu.2025.1650375 (PMC12875911; doi:10.3389/fimmu.2025.1650375)
Supplement: Supplementary file 5 [file DataSheet1.zip › ╦∙╙╨╘¡╩╝╩2╛▌/╧╕░√WB╘¡╩╝╩2╛▌/▒╚╓╡/FigureS4-IL10.txt]

CTR	IL-1β	IL-1β+scr	IL-1β+GLUL
0.995952	0.578494	0.306298	0.634036
0.991531	0.584908	0.296689	0.633809
1.012517	0.538647	0.300226	0.641438
