# Supplementary material for: TLR3 and GLUL orchestrate inflammatory and homeostatic imbalance in osteoarthritis
Source: Front Immunol. 2026 Jan 23;16:1650375. doi: 10.3389/fimmu.2025.1650375 (PMC12875911; doi:10.3389/fimmu.2025.1650375)
Supplement: Supplementary file 5 [file DataSheet1.zip › ╦∙╙╨╘¡╩╝╩2╛▌/╧╕░√WB╘¡╩╝╩2╛▌/▒╚╓╡/FigureS4-IL1a┬.txt]

CTR	IL-1β	IL-1β+scr	IL-1β+GLUL
0.963269	2.034926	1.959701	0.832287
1.036731	2.227945	1.877075	0.800247
1.009579	2.078581	1.944867	0.819983
