# Supplementary material for: TLR3 and GLUL orchestrate inflammatory and homeostatic imbalance in osteoarthritis
Source: Front Immunol. 2026 Jan 23;16:1650375. doi: 10.3389/fimmu.2025.1650375 (PMC12875911; doi:10.3389/fimmu.2025.1650375)
Supplement: Supplementary file 5 [file DataSheet1.zip › ╦∙╙╨╘¡╩╝╩2╛▌/╧╕░√WB╘¡╩╝╩2╛▌/▒╚╓╡/FigureS4-TNFa┴.txt]

CTR	IL-1β	IL-1β+scr	IL-1β+GLUL
0.947895	1.505271	1.06585	0.481894
1.030857	1.525947	0.992418	0.532357
1.021249	1.489001	1.048297	0.517099
