# Supplementary material for: TLR3 and GLUL orchestrate inflammatory and homeostatic imbalance in osteoarthritis
Source: Front Immunol. 2026 Jan 23;16:1650375. doi: 10.3389/fimmu.2025.1650375 (PMC12875911; doi:10.3389/fimmu.2025.1650375)
Supplement: Supplementary file 5 [file DataSheet1.zip › ╦∙╙╨╘¡╩╝╩2╛▌/╨╨╬¬╤o╘¡╩╝╩2╛▌/Rat knee joint ROM.txt]

	Ctr	Ctr	Ctr	OA	OA	OA	TLR3i	TLR3i	TLR3i	PRP	PRP	PRP
0 M	90	0	9	90	0	8	90	0	9	90	0	8
0.5 M	90	0	9	85	1	9	85	1	7	85	1	7
1 M	90	0	9	76	1	7	76	2	5	77	1	7
1.5 M	90	0	9	67	2	7	72	3	5	71	3	7
2 M	90	0	9	51	3	7	68	3	5	66	2	7
