# Supplementary material for: TLR3 and GLUL orchestrate inflammatory and homeostatic imbalance in osteoarthritis
Source: Front Immunol. 2026 Jan 23;16:1650375. doi: 10.3389/fimmu.2025.1650375 (PMC12875911; doi:10.3389/fimmu.2025.1650375)
Supplement: Supplementary file 5 [file DataSheet1.zip › ╦∙╙╨╘¡╩╝╩2╛▌/╨╨╬¬╤o╘¡╩╝╩2╛▌/Rat leg circumference.txt]

	Ctr	Ctr	Ctr	OA	OA	OA	TLR3i	TLR3i	TLR3i	PRP	PRP	PRP
0 M	5	0.3	9	5	0.3	8	5	0.2	9	5	0.3	8
0.5 M	5.3	0.5	9	10	1	9	10	0.5	7	9.8	1.1	7
1 M	5.5	0.6	9	12	1.5	7	11.8	1.3	5	11.9	1.4	7
1.5 M	6	0.5	9	15	1.4	7	10	1.2	5	11	1.4	7
2 M	6.3	0.3	9	18	2	7	11	1.5	5	12	1.4	7
