# Supplementary material for: TLR3 and GLUL orchestrate inflammatory and homeostatic imbalance in osteoarthritis
Source: Front Immunol. 2026 Jan 23;16:1650375. doi: 10.3389/fimmu.2025.1650375 (PMC12875911; doi:10.3389/fimmu.2025.1650375)
Supplement: Supplementary file 5 [file DataSheet1.zip › ╦∙╙╨╘¡╩╝╩2╛▌/╨╨╬¬╤o╘¡╩╝╩2╛▌/Rat step frequency.txt]

	Ctr	Ctr	Ctr	OA	OA	OA	TLR3i	TLR3i	TLR3i	PRP	PRP	PRP
0 M	72	2	9	71	3	8	73	1	9	72	1	8
0.5 M	73	2	9	65	4	9	64	5	7	65	4	7
1 M	73	5	9	54	2	7	54	3	5	53	3	7
1.5 M	74	3	9	45	4	7	52	3	5	49	4	7
2 M	74	3	9	41	3	7	53	2	5	50	3	7
