# Supplementary material for: TLR3 and GLUL orchestrate inflammatory and homeostatic imbalance in osteoarthritis
Source: Front Immunol. 2026 Jan 23;16:1650375. doi: 10.3389/fimmu.2025.1650375 (PMC12875911; doi:10.3389/fimmu.2025.1650375)
Supplement: Supplementary file 5 [file DataSheet1.zip › ╦∙╙╨╘¡╩╝╩2╛▌/╨╨╬¬╤o╘¡╩╝╩2╛▌/Rat stride length.txt]

	Ctr	Ctr	Ctr	OA	OA	OA	TLR3i	TLR3i	TLR3i	PRP	PRP	PRP
0 M	20	1	9	20	1.1	8	20	0.8	9	20	0.9	8
0.5 M	20.5	0.5	9	18.4	0.3	9	18.5	0.4	7	18.5	0.3	7
1 M	21	0.7	9	16.5	0.5	7	16.6	0.3	5	16.4	0.4	7
1.5 M	21.5	0.4	9	14.3	1	7	17.5	0.4	5	17.7	0.2	7
2 M	22	0.6	9	12.3	1	7	18.1	0.4	5	17.5	0.5	7
